# Supplementary material for: Exploring colorectal cancer survivors’ perspectives on improving care delivery and the role of e-health technology: a qualitative study
Source: Support Care Cancer. 2023 Aug 31;31(9):544. doi: 10.1007/s00520-023-08007-8 (PMC10471668; doi:10.1007/s00520-023-08007-8)
Supplement: Supplementary file 6 — Coding scheme (XLSX 18 KB) [file 520_2023_8007_MOESM6_ESM.xlsx]

## Sheet: Sheet1
Code [English translation]	Memo [English translation]	Code [original text in Dutch]	Memo [original text in Dutch]
Improvement opportunities in healthcare based on experiences/referral	Improvement opportunities in the referral phase of the colorectal cancer care pathway based on patient experiences	Verbetermogelijkheden zorg o.b.v. ervaringen\verwijzing	Verbetermogelijkheden in de verwijzingsfase van het darmkankerzorgpad op basis van ervaringen patiënten
Improvement opportunities in healthcare based on experiences/diagnosis	Improvement opportunities in the diagnosis phase of the colorectal cancer care pathway based on patient experiences	Verbetermogelijkheden zorg o.b.v. ervaringen\diagnose	Verbetermogelijkheden in de diagnosefase van het darmkankerzorgpad op basis van ervaringen patiënten
Improvement opportunities in healthcare based on experiences/treatment	Improvement opportunities in the treatment phase of the colorectal cancer care pathway based on patient experiences	Verbetermogelijkheden zorg o.b.v. ervaringen\behandeling	Verbetermogelijkheden in de behandelfase van het darmkankerzorgpad op basis van ervaringen patiënten
Improvement opportunities in healthcare based on experiences/aftercare	Improvement opportunities in the aftercare phase of the colorectal cancer care pathway based on patient experiences	Verbetermogelijkheden zorg o.b.v. ervaringen\nazorg	Verbetermogelijkheden in de nazorgfase van het darmkankerzorgpad op basis van ervaringen patiënten
Improvement opportunities in healthcare based on experiences/palliative care	Improvement opportunities in the palliative care phase of the colorectal cancer care pathway based on patient experiences	Verbetermogelijkheden zorg o.b.v. ervaringen\palliatieve zorg	Verbetermogelijkheden in de palliatieve fase van het darmkankerzorgpad op basis van ervaringen patiënten
Improvement opportunities in healthcare based on experiences/cross-care-pathway	Improvement opportunities applicable to multiple phases of the colorectal cancer care pathway based on patient experiences	Verbetermogelijkheden zorg o.b.v. ervaringen\zorgpadoverstijgend	Verbetermogelijkheden die van toepassing zijn op meerdere fasen van het darmkankerzorgpad op basis van ervaringen patiënten
Improvement opportunities in healthcare based on experiences/cross-field-of-care	Improvement opportunities applicable both within and outside the specialized medical care pathway based on patient experiences	Verbetermogelijkheden zorg o.b.v. ervaringen\zorgveldoverstijgend	Verbetermogelijkheden die ook van toepassing zijn buiten het medisch specialistische zorgpad op basis van ervaringen patiënten
Perception of digital healthcare	What do respondents associate with the term 'digital healthcare'?	Perceptie digitale zorg	Waar denken respondenten aan bij de woorden 'digitale zorg'
Improvement opportunities using digital healthcare/referral	Response to the question: Does (part of) this story give you ideas on how issues you encountered in your healthcare process can be resolved or improved using digital healthcare? The improvement opportunity applies to the referral phase.	Verbetermogelijkheden m.b.v. digitale zorg\verwijzing	Antwoord op de vraag: Geeft (een onderdeel van) dit verhaal je ideeen over hoe zaken waar je tegenaanliep in je zorgproces opgelost of verbeterd kunnen worden met behulp van digitale zorg? De verbetermogelijkheid is van toepassing op de verwijzingsfase.
Improvement opportunities using digital healthcare/diagnosis	Response to the question: Does (part of) this story give you ideas on how issues you encountered in your healthcare process can be resolved or improved using digital healthcare? The improvement opportunity applies to the diagnosis phase.	Verbetermogelijkheden m.b.v. digitale zorg\diagnose	Antwoord op de vraag: Geeft (een onderdeel van) dit verhaal je ideeen over hoe zaken waar je tegenaanliep in je zorgproces opgelost of verbeterd kunnen worden met behulp van digitale zorg? De verbetermogelijkheid is van toepassing op de diagnosefase.
Improvement opportunities using digital healthcare/treatment	Response to the question: Does (part of) this story give you ideas on how issues you encountered in your healthcare process can be resolved or improved using digital healthcare? The improvement opportunity applies to the treatment phase.	Verbetermogelijkheden m.b.v. digitale zorg\behandeling	Antwoord op de vraag: Geeft (een onderdeel van) dit verhaal je ideeen over hoe zaken waar je tegenaanliep in je zorgproces opgelost of verbeterd kunnen worden met behulp van digitale zorg? De verbetermogelijkheid is van toepassing op de behandelfase.
Improvement opportunities using digital healthcare/aftercare	Response to the question: Does (part of) this story give you ideas on how issues you encountered in your healthcare process can be resolved or improved using digital healthcare? The improvement opportunity applies to the aftercare phase.	Verbetermogelijkheden m.b.v. digitale zorg\nazorg	Antwoord op de vraag: Geeft (een onderdeel van) dit verhaal je ideeen over hoe zaken waar je tegenaanliep in je zorgproces opgelost of verbeterd kunnen worden met behulp van digitale zorg? De verbetermogelijkheid is van toepassing op de nazorgfase.
Improvement opportunities using digital healthcare/palliative care	Response to the question: Does (part of) this story give you ideas on how issues you encountered in your healthcare process can be resolved or improved using digital healthcare? The improvement opportunity applies to the palliative care phase.	Verbetermogelijkheden m.b.v. digitale zorg\palliatieve zorg	Antwoord op de vraag: Geeft (een onderdeel van) dit verhaal je ideeen over hoe zaken waar je tegenaanliep in je zorgproces opgelost of verbeterd kunnen worden met behulp van digitale zorg? De verbetermogelijkheid is van toepassing op de palliatieve zorgfase.
Improvement opportunities using digital healthcare/cross-care-pathway care	Response to the question: Does (part of) this story give you ideas on how issues you encountered in your healthcare process can be resolved or improved using digital healthcare? The improvement opportunity applies to multiple phases in the colorectal cancer care pathway.	Verbetermogelijkheden m.b.v. digitale zorg\zorgpadoverstijgende zorg	Antwoord op de vraag: Geeft (een onderdeel van) dit verhaal je ideeen over hoe zaken waar je tegenaanliep in je zorgproces opgelost of verbeterd kunnen worden met behulp van digitale zorg? De verbetermogelijkheid is van toepassing op meerdere fasen in het darmkankerzorgpad.
Improvement opportunities using digital healthcare/cross-field-of-care care	Response to the question: Does (part of) this story give you ideas on how issues you encountered in your healthcare process can be resolved or improved using digital healthcare? The improvement opportunity applies both within and outside specialized medical care.	Verbetermogelijkheden m.b.v. digitale zorg\zorgveldoverstijgende zorg	Antwoord op de vraag: Geeft (een onderdeel van) dit verhaal je ideeen over hoe zaken waar je tegenaanliep in je zorgproces opgelost of verbeterd kunnen worden met behulp van digitale zorg? De verbetermogelijkheid is van toepassing zowel binnen als buiten de medisch specialistische zorg.
